# Supplementary material for: Whole-Genome Sequencing Identifies a Novel Variation of WAS Gene Coordinating With Heterozygous Germline Mutation of APC to Enhance Hepatoblastoma Oncogenesis
Source: Front Genet. 2018 Dec 19;9:668. doi: 10.3389/fgene.2018.00668 (PMC6305990; doi:10.3389/fgene.2018.00668)
Supplement: Supplementary file 3 [file Table_3.XLSX]

## Sheet: Sheet1
Table S3 Summary of sequencing qualitiy for each lane
Sample name	Library	Lane	Raw reads	Raw data(Gbase)	Effective(%)	Error(%)		Q20(%)		Q30(%)
						Read1	Read2	Read1	Read2	Read1	Read2
II-1	DHG00348	H066UALXX_L1	105506602	247.51	94.72	0.03	0.04	96.50	93.60	91.69	86.14
II-1	DHG00348	H066UALXX_L2	108348064		99.84	0.03	0.04	96.70	94.10	92.19	87.32
II-1	DHG00348	H066UALXX_L3	109254164		96.67	0.03	0.04	96.55	94.37	91.85	87.73
II-1	DHG00348	H066UALXX_L4	109430896		99.83	0.02	0.03	97.03	94.79	92.93	88.90
II-1	DHG00348	H066UALXX_L5	108904052		99.82	0.02	0.04	96.64	94.12	92.33	87.81
II-1	DHG00348	H066UALXX_L6	109551312		99.83	0.02	0.04	96.75	94.22	92.47	87.94
II-1	DHG00348	H066UALXX_L7	109757101		99.84	0.02	0.04	96.75	94.02	92.49	87.67
II-1	DHG00348	H066UALXX_L8	65396403		99.87	0.03	0.04	96.12	93.19	91.58	86.75
II-2	DHG00349	H066UALXX_L1	88426122	208.02	94.63	0.03	0.05	96.33	93.10	91.34	85.32
II-2	DHG00349	H066UALXX_L2	91463921		99.8	0.03	0.04	96.49	93.50	91.77	86.28
II-2	DHG00349	H066UALXX_L3	91960102		96.6	0.03	0.04	96.38	93.89	91.48	86.87
II-2	DHG00349	H066UALXX_L4	91843078		99.79	0.02	0.04	96.90	94.38	92.65	88.17
II-2	DHG00349	H066UALXX_L5	91238169		99.78	0.03	0.04	96.47	93.62	91.98	86.93
II-2	DHG00349	H066UALXX_L6	92076106		99.79	0.03	0.04	96.60	93.77	92.16	87.14
II-2	DHG00349	H066UALXX_L7	92316120		99.8	0.03	0.04	96.60	93.56	92.18	86.86
II-2	DHG00349	H066UALXX_L8	55064269		99.83	0.03	0.04	95.79	92.39	91.00	85.48
III-1	DHG00350	H066UALXX_L1	89650262	210.15	94.77	0.03	0.04	96.41	93.15	91.51	85.40
III-1	DHG00350	H066UALXX_L2	92095893		99.87	0.03	0.04	96.60	93.64	91.99	86.52
III-1	DHG00350	H066UALXX_L3	92821802		96.72	0.03	0.04	96.46	93.93	91.66	86.97
III-1	DHG00350	H066UALXX_L4	92856084		99.86	0.02	0.04	96.96	94.41	92.77	88.23
III-1	DHG00350	H066UALXX_L5	92422467		99.86	0.03	0.04	96.56	93.67	92.16	87.03
III-1	DHG00350	H066UALXX_L6	92931512		99.87	0.03	0.04	96.67	93.80	92.30	87.21
III-1	DHG00350	H066UALXX_L7	93078399		99.88	0.02	0.04	96.67	93.60	92.33	86.95
III-1	DHG00350	H066UALXX_L8	55591082		99.9	0.03	0.04	96.04	92.75	91.41	85.98
III-2	DHG00351	H066UALXX_L1	99931669	234.33	94.66	0.03	0.05	96.44	93.03	91.56	85.19
III-2	DHG00351	H066UALXX_L2	102752494		99.78	0.03	0.04	96.63	93.50	92.05	86.27
III-2	DHG00351	H066UALXX_L3	103478630		96.63	0.03	0.04	96.50	93.81	91.74	86.74
III-2	DHG00351	H066UALXX_L4	103487494		99.77	0.02	0.04	96.99	94.30	92.85	88.02
III-2	DHG00351	H066UALXX_L5	103108209		99.76	0.03	0.04	96.59	93.55	92.22	86.81
III-2	DHG00351	H066UALXX_L6	103633728		99.77	0.02	0.04	96.71	93.70	92.38	87.02
III-2	DHG00351	H066UALXX_L7	103746836		99.78	0.02	0.04	96.70	93.48	92.39	86.73
III-2	DHG00351	H066UALXX_L8	61989586		99.82	0.03	0.04	96.04	92.60	91.42	85.75
