# Supplementary material for: Whole-Genome Sequencing Identifies a Novel Variation of WAS Gene Coordinating With Heterozygous Germline Mutation of APC to Enhance Hepatoblastoma Oncogenesis
Source: Front Genet. 2018 Dec 19;9:668. doi: 10.3389/fgene.2018.00668 (PMC6305990; doi:10.3389/fgene.2018.00668)
Supplement: Supplementary file 5 [file Table_5.XLSX]

## Sheet: Sheet1
Table S5 Total variants and candiate pathogenic variants of different inheritance patterns
	Inheritance pattern				Cancer predisposition genes
	De novo	Compound heterozygosity	Autosomal recessive	X-link
Total non-silent variants/genes	0	3	0	5	9
Candiate pathogenic variants/genes	0	0	0	1	2
